# Supplementary material for: Molecular basis of force-from-lipids gating in the mechanosensitive channel MscS
Source: eLife. 2019 Dec 27;8:e50486. doi: 10.7554/eLife.50486 (PMC7299334; doi:10.7554/eLife.50486)
Supplement: Supplementary file 1. [file elife-50486-supp1.odt]

Table S1. Cryo-EM data collection, refinement and validation statistics 
Table S1. Cryo-EM data collection, refinement and validation statistics 


MscS ND His
MscS ND No His
MscS DDM
Number of Movies
4403
2110
1328
Magnification
130k
130k
130k
Dosage e- /Å2
50
50
50
Pixel size (Å)
0.532
0.532
0.532
Voltage (kV)
300
300
300
Defocus Range (µm)
1-2.5
1-2.5
1-2.5
Selected particles
1064935
104765
72501
Final number of Particles
372870
15071
50782
 Symmetry imposed
C7
C7
C7
Map resolution (Å) (0.143)
3.1
4.1
3.4
Model refinement


Model composition


Non-hydrogen atoms
15379
14903
14217
Protein residues
1960
1960
1862
Ligands
14


B factors (Å2)


Protein
113.55
273.32
148.44
Ligand
144.32


Validation


MolProbity score
1.67
2.31
1.49
Clashscore
7.99
23.73
6.59
Poor rotamers (%)
0
0.31
0
 Ramachandran plot


 Favored (%)
96.35
93.17
97.35
Allowed (%)
3.65
6.83
2.65
Outliers (%)
0
0
0


Table S2. Various all-atom molecular dynamics models used in this study.
Table S2. Various all-atom molecular dynamics models used in this study.


Model #
Description
Number of Atoms
Number of lipids
Box size 
Equilibration time (ns)
1
No Lipids
415319
685
160x160x171
60
2
Hook Lipid
411110
677
160x160x171
60
3
Both lipids
416294
684
160x160x171
60
4
CHARMM GUI prediction
412629
680
160x160x171

60
5
Highest bilayer position
423300
695
160x160x171
60
